# Supplementary material for: Culture Degeneration Reduces Sex-Related Gene Expression, Alters Metabolite Production and Reduces Insect Pathogenic Response in Cordyceps militaris
Source: Microorganisms. 2021 Jul 22;9(8):1559. doi: 10.3390/microorganisms9081559 (PMC8400478; doi:10.3390/microorganisms9081559)
Supplement: Supplementary file 1 [file microorganisms-09-01559-s001.zip]

Archive with 1 entries (1 files):
- microorganisms-1271445-supplementary.pdf
